# Supplementary material for: Heterogeneity in Disulfide Bond Reduction in IgG1 Antibodies Is Governed by Solvent Accessibility of the Cysteines
Source: Antibodies (Basel). 2023 Dec 13;12(4):83. doi: 10.3390/antib12040083 (PMC10741012; doi:10.3390/antib12040083)
Supplement: Supplementary file 1 [file antibodies-12-00083-s001.zip]

Archive with 1 entries (1 files):
- antibodies-2676159-supplementary.pdf
